# Supplementary material for: Blood Serum from Patients with Acute Leukemia Inhibits the Growth of Bone Marrow Multipotent Mesenchymal Stromal Cells
Source: Biomedicines. 2025 May 21;13(5):1265. doi: 10.3390/biomedicines13051265 (PMC12109124; doi:10.3390/biomedicines13051265)
Supplement: Supplementary file 1 [file biomedicines-13-01265-s001.zip]

Archive with 2 entries (2 files):
- Table S1.xlsx
- Supplement english.pdf
