# Supplementary material for: Blood Serum from Patients with Acute Leukemia Inhibits the Growth of Bone Marrow Multipotent Mesenchymal Stromal Cells
Source: Biomedicines. 2025 May 21;13(5):1265. doi: 10.3390/biomedicines13051265 (PMC12109124; doi:10.3390/biomedicines13051265)
Supplement: Supplementary file 1 [file biomedicines-13-01265-s001.zip › Table S1.xlsx]

## Sheet: All patients
Table S1. Characteristics of sera and corresponding blood indices.
Npathient	OD	MSCs' Donor	Mean OD with donor sera	Normalized to donor OD	Disease stage	Diagnosis	Leukocytes, 10^9/L	Platelets, 10^9/L	Lymphocytes, 10^9/L	Blast %	Albumin, g/L	Calcium, mM
1	0.146833	Donor373	1.01	0.14538	relapse	AML	2.53	54	1.58	1	47.3	2.56
1	0.215433	Donor385	0.6481	0.332408	onset	AML	39.27	33	4.32	74	39.9	2.31
1	0.290567	Donor385	0.6481	0.448336	remission	AML	0.95	19	0.6	0	42.4	2.35
1	0.451	Donor373	1.01	0.446535	relapse	AML	2.53	54	1.58	1	47.3	2.56
1	0.4367	Donor385	0.6481	0.673816	relapse	AML	2.53	54	1.58	1	47.3	2.56
2	0.522833	Donor373	1.01	0.517657	onset	AML	300.23	37	15.01	66	33.3	2.29
2	0.7765	Donor373	1.01	0.768812	remission	AML	5.81	192	3.11	0	45.1	2.4
2	0.283333	Donor373	1.01	0.280528	relapse	AML	5.81	53	2.38	0	42	2.31
2	0.315	Donor385	0.6481	0.486036	onset	AML	300.23	37	15.01	66	33.3	2.29
2	0.758567	Donor385	0.6481	1.17045	remission	AML	5.81	192	3.11	0	45.1	2.4
2	0.257167	Donor385	0.6481	0.396801	relapse	AML	5.81	53	2.38	0	42	2.31
3	1.0033	Donor388	1.77	0.566836	after allo-HSCT	AML	2.71	168				2.51
3	1.6	Donor389	1.98	0.808081	after allo-HSCT	AML	5.14	162	2.98	0		2.2
4	0.41	Donor373	1.01	0.405941	onset	AML	2.07	68	1.65	6	33.3	2.03
4	0.271333	Donor385	0.6481	0.41866	onset	AML	2.07	68	1.65	6	33.3	2.03
4	0.771	Donor373	1.01	0.763366	remission	AML	1.63	225	0.29	0	42.8	2.27
4	0.3992	Donor385	0.6481	0.615954	remission	AML	1.63	225	0.29	0	42.8	2.27
5	0.291667	Donor373	1.01	0.288779	onset	AML	15.51	29	3.1	58	33.8	2.22
5	0.351467	Donor385	0.6481	0.542303	onset	AML	15.51	29	3.1	58	33.8	2.22
5	0.310333	Donor373	1.01	0.307261	remission	AML	0.92	41	0.31	0
5	0.267767	Donor385	0.6481	0.413156	remission	AML	0.92	41	0.31	0
6	0.973833	Donor385	0.6481	1.5026	onset	AML	53.32	96	4.8	77	45.7	2.59
6	0.712833	Donor385	0.6481	1.09988	remission	AML	7.29	371	1.53	1	38.2	2.28
6	0.657667	Donor373	1.01	0.651155	onset	AML	53.32	96	4.8	77	45.7	2.59
6	1.1445	Donor373	1.01	1.13317	remission	AML	7.29	371	1.53	1	38.2	2.28
7	0.794267	Donor388	1.77	0.448738	onset	AML	93.05	62	6.51	77	45.6	2.39
7	0.97	Donor389	1.98	0.489899	onset	AML	93.05	62	6.51	77	45.6	2.39
8	0.573333	Donor373	1.01	0.567657	onset	AML	2.52	32	0.81	2	34.8	2.25
8	0.5255	Donor373	1.01	0.520297	remission	AML	2.74	149	0.93	0	46.6	2.33
8	0.187733	Donor385	0.6481	0.289667	relapse	AML	1.62	38	0.39	0	37.4	2.27
8	0.622233	Donor385	0.6481	0.960088	before allo-HSCT	AML	2.74	149	0.93	0	46.6	2.33
8	0.500767	Donor385	0.6481	0.772669	after allo-HSCT	AML	1.25	31	0.28	0		2.34
9	0.221633	Donor385	0.6481	0.341974	onset	AML	43.51	33			34.3	2.14
9	0.156767	Donor385	0.6481	0.241887	remission	AML	2.82	8			28.2	2.58
10	0.816667	Donor385	0.6481	1.26009	long-term remission	ALL	6.67	246	4.05	0	50.5	2.48
11	0.506833	Donor373	1.01	0.501815	onset	AML	83.5	90	10.02	33	48.6	2.48
11	0.559833	Donor385	0.6481	0.863807	onset	AML	83.5	90	10.02	33	48.6	2.48
11	0.7105	Donor373	1.01	0.703465	remission	AML	0.76	187			38.7	2.28
11	0.366967	Donor385	0.6481	0.566219	remission	AML	0.76	187			38.7	2.28
12	0.464967	Donor386	1.26	0.369021	onset	AML	9.24	45	3.51	54	33.4	2.24
12	0.2813	Donor340	0.6379	0.440978	onset	AML	9.24	45	3.51	54	33.4	2.24
12	0.666867	Donor386	1.26	0.529259	remission	AML	3.37	127			48.3	2.53
12	0.5436	Donor340	0.6379	0.852171	remission	AML	3.37	127			48.3	2.53
12	0.96	Donor386	1.26	0.761905	remission	AML	5.41	187			45	2.44
12	0.98	Donor389	1.98	0.49	onset	AML	9.24	45	3.51	54	33.4	2.24
12	0.762067	Donor388	1.77	0.430546	remission	AML	0.09	14				2.15
12	0.97	Donor389	1.98	0.49	remission	AML	0.09	14				2.15
13	0.608933	Donor385	0.6481	0.939567	before allo-HSCT	AML	3.22	218	1.07	0	47.3	2.46
13	0.4314	Donor385	0.6481	0.665638	after allo-HSCT	AML	2.53	85	0.53	0	40	2.42
14	0.573033	Donor385	0.6481	0.884174	before allo-HSCT	ALL-Т	3.76	265	0.76	0	44.6	2.35
14	0.2774	Donor385	0.6481	0.42802	after allo-HSCT	ALL-Т	0.46	76				2.17
15	0.837	Donor373	1.01	0.828713	onset	ALL	10	144	2.1	60	44.1	2.48
15	0.409867	Donor385	0.6481	0.632413	onset	ALL	10	144	2.1	60	44.1	2.48
15	0.283833	Donor373	1.01	0.281023	remission	ALL	3.52	501	0.49	0	44.1	2.29
15	0.124933	Donor385	0.6481	0.192769	remission	ALL	3.52	501	0.49	0	44.1	2.29
16	0.913	Donor373	1.01	0.90396	onset	ALL-Т	5.27	361	0.58	0	42.5	2.53
16	0.7975	Donor385	0.6481	1.23052	onset	ALL-Т	5.27	361	0.58	0	42.5	2.53
16	0.528	Donor373	1.01	0.522772	remission	ALL-Т	1.69	141			36.4	2.27
16	0.2536	Donor385	0.6481	0.391298	remission	ALL-Т	1.69	141			36.4	2.27
16	0.0719667	Donor385	0.6481	0.111043	after allo-HSCT	ALL-Т
16	0.326667	Donor385	0.6481	0.504037	after allo-HSCT	ALL-Т	7.49	328				2.26
17	0.7493	Donor385	0.6481	1.15615	long-term remission	ALL-Т	5.68	158	2.08	0
18	0.922633	Donor386	1.26	0.732249	onset	AML	21.66	93	4.27	52	42	2.28
18	0.701433	Donor340	0.6379	1.0996	onset	AML	21.66	93	4.27	52	42	2.28
18	0.733567	Donor386	1.26	0.582196	remission	AML	4.19	188	1.17	0	44.3
18	0.518467	Donor340	0.6379	0.812771	remission	AML	4.19	188	1.17	0	44.3
19	0.284167	Donor373	1.01	0.281353	onset	ALL	22.68	86	6.58	31	43.7	2.47
19	0.414367	Donor385	0.6481	0.639356	onset	ALL	22.68	86	6.58	31	43.7	2.47
19	0.265167	Donor373	1.01	0.262541	remission	ALL	3.35	228			47.9	2.47
19	0.1232	Donor385	0.6481	0.190094	remission	ALL	3.35	228			47.9	2.47
20	1.2251	Donor386	1.26	0.972302	before allo-HSCT	AML	5.53	229			45.3	2.5
20	0.394033	Donor340	0.6379	0.617704	before allo-HSCT	AML	5.53	229			45.3	2.5
20	0.3334	Donor340	0.6379	0.522652	after allo-HSCT	AML	1.6	166	0.4	0	41.6	2.41
20	0.596833	Donor386	1.26	0.473677	after allo-HSCT	AML	1.6	166	0.4	0	41.6	2.41
20	1.37227	Donor388	1.77	0.775292	after allo-HSCT	AML	2.96	128	0.6			2.45
20	2.23	Donor389	1.98	1.12626	after allo-HSCT	AML	2.96	128	0.6			2.45
21	1.11667	Donor373	1.01	1.10561	onset	ALL	75.2	56	11.28	60	41.3	2.41
21	0.635333	Donor373	1.01	0.629043	after allo-HSCT	ALL	2.56	105	0.05	0	35	2.34
21	0.457733	Donor385	0.6481	0.70627	onset	ALL	75.2	56	11.28	60	41.3	2.41
21	0.563733	Donor385	0.6481	0.869825	remission	ALL	3.33	345				2.25
21	0.271533	Donor385	0.6481	0.418968	after allo-HSCT	ALL	2.56	105	0.05	0	35	2.34
21	0.1816	Donor385	0.6481	0.280204	after allo-HSCT	ALL	0.86	24
22	1.1388	Donor388	1.77	0.64339	before allo-HSCT	AML	1.53	193	0.81	0		2.53
22	1.69	Donor389	1.98	0.853535	before allo-HSCT	AML	1.53	193	0.81	0		2.53
22	2.03	Donor389	1.98	1.02525	after allo-HSCT	AML	5.76	224	0.81	0	43.8	2.46
23	2.2	Donor389	1.98	1.11111	before allo-HSCT	AML	1.89	236	1.38	0	43.2	2.38
23	1.31477	Donor388	1.77	0.742806	before allo-HSCT	AML	1.89	236	1.38	0	43.2	2.38
24	0.2377	Donor385	0.6481	0.366764	before allo-HSCT	ALL	5.36	133	0.48	0	37.1	2.27
24	0.1446	Donor385	0.6481	0.223114	after allo-HSCT	ALL	1.16	33				2.02
25	0.135667	Donor385	0.6481	0.20933	onset	AML	18.16	14	1.63	90	36.1	2.158
25	0.564333	Donor385	0.6481	0.87075	remission	AML	2.1	252	0.95	2	44.3
26	0.279	Donor373	1.01	0.276238	onset	AML	30.37	16	5.16	6	45.9	2.21
26	0.56	Donor373	1.01	0.554455	remission	AML	3.02	88	0.45	0	38.1	2.29
26	0.3932	Donor385	0.6481	0.606696	onset	AML	30.37	16	5.16	6	45.9	2.21
26	0.68	Donor387	0.9245	0.735533	onset	AML	30.37	16	5.16	6	45.9	2.21
26	0.0439667	Donor385	0.6481	0.0678393	remission	AML	7.02	65	0.7	0	37.5	2.22
26	1.27	Donor387	0.9245	1.37372	remission	AML	7.02	65	0.7	0	37.5	2.22
27	0.69	Donor387	0.9245	0.746349	relapse	AML	2.45	72	1.08		37.5	2.22
28	0.3535	Donor373	1.01	0.35	onset	AML	25.82	76	6.46	36		2.17
28	0.245333	Donor385	0.6481	0.378542	onset	AML	25.82	76	6.46	36		2.17
28	0.776	Donor373	1.01	0.768317	remission	AML	4.97	284	0.65	0	37.3	2.44
28	0.191033	Donor385	0.6481	0.294759	remission	AML	4.97	284	0.65	0	37.3	2.44
29	0.4312	Donor386	1.26	0.342222	onset	mixed phenotype AL	87.02	56	7.83	82	39.6	2.24
29	0.278867	Donor340	0.6379	0.437164	onset	mixed phenotype AL	87.02	56	7.83	82	39.6	2.24
29	0.4944	Donor340	0.6379	0.775043	remission	mixed phenotype AL	4.12	132	1.28	0
29	0.73	Donor387	0.9245	0.789616	remission	mixed phenotype AL	4.12	132	1.28	0
29	1.3462	Donor386	1.26	1.06841	remission	mixed phenotype AL	4.12	132	1.28	0
29	0.7	Donor387	0.9245	0.757166	remission	mixed phenotype AL	1.32	100				2.29
30	0.436	Donor373	1.01	0.431683	onset	AML	2.42	58	1.57	21	33.8	2.15
30	0.195433	Donor385	0.6481	0.301548	onset	AML	2.42	58	1.57	21	33.8	2.15
30	1.51883	Donor373	1.01	1.5038	remission	AML	3.86	233	1.43	0	44.9	2.4
30	0.788733	Donor385	0.6481	1.21699	remission	AML	3.86	233	1.43	0	44.9	2.4
30	0.120533	Donor385	0.6481	0.18598	after allo-HSCT	AML	1.88	97				2.24
31	0.974233	Donor385	0.6481	1.50321	before allo-HSCT	ALL	6.85	425
31	0.272567	Donor385	0.6481	0.420563	after allo-HSCT	ALL	1.71	75			39	2.17
32	1.50207	Donor388	1.77	0.848625	before allo-HSCT	AML	2.95	142	1.23	0		2.37
32	2.03	Donor389	1.98	1.02525	before allo-HSCT	AML	2.95	142	1.23	0		2.37
33	0.319333	Donor385	0.6481	0.492722	before allo-HSCT	AML	0.7	324	0.45	0	46.4	2.4
33	0.392233	Donor385	0.6481	0.605205	after allo-HSCT	AML	7.4	271			43.7	2.35
34	0.405	Donor385	0.6481	0.624904	relapse	AML	2.43	78			41.4	2.26
34	0.466	Donor385	0.6481	0.719025	before allo-HSCT	AML	4.39	181			43	2.27
34	0.308333	Donor385	0.6481	0.47575	after allo-HSCT	AML	3.16	187			41.2	2.21
35	0.232833	Donor385	0.6481	0.359255	before allo-HSCT	AML	2.53	214	1.37	0
35	0.321333	Donor385	0.6481	0.495808	after allo-HSCT	AML	3.56	144			38.3	2.29
36	0.593433	Donor385	0.6481	0.915651	before allo-HSCT	AML	2.17	186	1.02	0	46.3	2.56
36	0.0663	Donor385	0.6481	0.102299	after allo-HSCT	AML	0.9	119	0.08	0	38.9
37	0.197833	Donor373	1.01	0.195875	onset	AML	3.41	20	0.48	0	27.7	2.1
37	0.158167	Donor385	0.6481	0.244047	onset	AML	3.41	20	0.48	0	27.7	2.1
37	0.646833	Donor373	1.01	0.640429	remission	AML	3.22	197			38.6	2.46
37	0.241367	Donor385	0.6481	0.372422	remission	AML	3.22	197			38.6	2.46
38	0.0903333	Donor385	0.6481	0.139382	onset	AML	8.52	8	1.45	80	38.7	2.19
38	0.5135	Donor385	0.6481	0.792316	remission	AML	1.31	286			38.1	2.14
38	0.268967	Donor385	0.6481	0.415008	after allo-HSCT	AML	2.13	141				2.43
39	0.8333	Donor388	1.77	0.470791	before allo-HSCT	AML	3.57	128	0.81	0		2.41
39	1.7	Donor389	1.98	0.858586	before allo-HSCT	AML	3.57	128	0.81	0		2.41
40	0.61	Donor373	1.01	0.60396	onset	ALL	30.6	141	0.9	87	44.1	2.45
40	0.3093	Donor385	0.6481	0.477241	onset	ALL	30.6	141	0.9	87	44.1	2.45
40	0.612	Donor373	1.01	0.605941	remission	ALL	1.2	181			37.9	2.35
40	0.5162	Donor385	0.6481	0.796482	remission	ALL	1.2	181			37.9	2.35
40	0.3786	Donor385	0.6481	0.584169	relapse	ALL	4.41	69	1.76	44	35.6	2.24
41	0.226367	Donor385	0.6481	0.349277	onset	AML	312.48	35	21.87	36	40.3	2.21
41	0.4054	Donor385	0.6481	0.625521	remission	AML	5.2	267	0.68	0	37.9	2.35
41	0.223333	Donor373	1.01	0.221122	onset	AML	312.48	35	21.87	36	40.3	2.21
42	0.711167	Donor373	1.01	0.704125	remission	AML	5.2	267	0.68	0	37.9	2.35
43	0.263167	Donor373	1.01	0.260561	onset	AML	2.94	50	1.09	29	35.9	2.37
43	0.194033	Donor385	0.6481	0.299388	onset	AML	2.94	50	1.09	29	35.9	2.37
43	0.6725	Donor373	1.01	0.665842	remission	AML	4.86	180	0.63	0	45.9	2.37
43	0.603467	Donor385	0.6481	0.931132	remission	AML	4.86	180	0.63	0	45.9	2.37
44	0.39	Donor373	1.01	0.386139	onset	AML	3.41	36	2.05	24	34.9	2.24
44	0.155267	Donor385	0.6481	0.239572	onset	AML	3.41	36	2.05	24	34.9	2.24
44	0.841833	Donor373	1.01	0.833498	remission	AML	5.59	305	1.34	0	39.3	2.37
44	0.485633	Donor385	0.6481	0.749319	remission	AML	5.59	305	1.34	0	39.3	2.37
45	0.168833	Donor373	1.01	0.167162	onset	AML	1.54	9	1.42	8	32	2.07
45	0.0890667	Donor385	0.6481	0.137427	onset	AML	1.54	9	1.42	8	32	2.07
45	0.636833	Donor373	1.01	0.630528	remission	AML	2.21	136			39.8	2.4
45	0.4389	Donor385	0.6481	0.67721	remission	AML	2.21	136			39.8	2.4
46	0.388633	Donor385	0.6481	0.59965	before allo-HSCT	AML	3.98	127	1.35	0	41.9	2.38
46	0.134467	Donor385	0.6481	0.207478	after allo-HSCT	AML	0.99	49				2.14
47	1.51	Donor389	1.98	0.762626	before allo-HSCT	AML	2.6	173	0.65	0	43.3	2.28
48	0.225067	Donor385	0.6481	0.347272	before allo-HSCT	AML	9.28	227	0.64	0	42.3	2.46
48	0.3081	Donor385	0.6481	0.47539	after allo-HSCT	AML	3.33	186	0.4	0	39.4	2.38
49	0.3394	Donor385	0.6481	0.523685	before allo-HSCT	AML	2.26	363	1.02	0	42.4	2.25
49	0.481833	Donor385	0.6481	0.743455	after allo-HSCT	AML	3.94	197	0.67	0	40.3	2.48
50	1.12093	Donor388	1.77	0.633296	onset	ALL	3.71	215	1.48	20	38.4	2.08
51	2.2	Donor389	1.98	1.11111	onset	ALL	3.71	215	1.48	20	38.4	2.08
51	0.806933	Donor389-1	0.824	0.979288	onset	ALL	3.71	215	1.48	20	38.4	2.08
51	0.6645	Donor389-1	0.824	0.806432	remission	ALL	2.85	209			46.1	2.38
52	0.263333	Donor373	1.01	0.260726	onset	AML	57.58	21	9.21	32	27.8	2.08
52	0.161067	Donor385	0.6481	0.248521	onset	AML	57.58	21	9.21	32	27.8	2.08
52	0.553	Donor373	1.01	0.547525	remission	AML	2.29	233			42.3	2.44
52	0.209	Donor385	0.6481	0.322481	remission	AML	2.29	233			42.3	2.44
53	0.5537	Donor385	0.6481	0.854343	long-term remission	ALL	3.65	187	1.28	0
54	0.88	Donor387	0.9245	0.951866	after allo-HSCT	AML	3.48	181				2.42
54	0.745067	Donor388	1.77	0.420942	after allo-HSCT	AML	3.25	39				2.34
54	0.94	Donor389	1.98	0.474747	after allo-HSCT	AML	3.25	39				2.34
55	0.31	Donor387	0.9245	0.335316	before allo-HSCT	ALL	0.79	12	0.36	0	44	2.31
56	0.867667	Donor373	1.01	0.859076	onset	ALL	16.19	139	3.08	24	44.1
56	0.2253	Donor385	0.6481	0.347632	onset	ALL	16.19	139	3.08	24	44.1
56	0.438333	Donor373	1.01	0.433993	remission	ALL	1.3	119			40.9	2.37
56	0.289467	Donor385	0.6481	0.446639	remission	ALL	1.3	119			40.9	2.37
56	0.54	Donor373	1.01	0.534653	relapse	ALL	2.71	169	0.16	1		2.1
56	0.158767	Donor385	0.6481	0.244972	relapse	ALL	2.71	169	0.16	1		2.1
57	0.654667	Donor373	1.01	0.648185	onset	AML	5.6	236	0.51	25	40.2	2.2
57	0.293133	Donor385	0.6481	0.452296	onset	AML	5.6	236	0.51	25	40.2	2.2
57	0.606333	Donor373	1.01	0.60033	remission	AML	2.84	45	0.8	0	39.4	2.27
57	0.144033	Donor385	0.6481	0.222239	remission	AML	2.84	45	0.8	0	39.4	2.27
58	0.415	Donor385	0.6481	0.640333	before allo-HSCT	ALL	3.92	286	1.1	0	47.6	2.55
58	0.150467	Donor385	0.6481	0.232166	after allo-HSCT	ALL	0.72	86			34.6	2.2
59	0.329733	Donor385	0.6481	0.508769	long-term remission	ALL-Т	7.27	178	3.29	0	47.6	2.38
59	0.409167	Donor340	0.6379	0.641428	long-term remission	ALL-Т	7.27	178	3.29	0	47.6	2.38
59	0.3681	Donor386	1.26	0.292143	long-term remission	ALL-Т	7.27	178	3.29	0	47.6	2.38
59	0.7116	Donor386	1.26	0.564762	long-term remission	ALL-Т	6.94	219	2.17	0	43	2.34
60	0.851633	Donor388	1.77	0.481149	before allo-HSCT	AML	1.3	65				2.3
60	1.2	Donor389	1.98	0.606061	before allo-HSCT	AML	1.3	65				2.3
61	0.5372	Donor385	0.6481	0.828884	long-term remission	ALL-Т	4.63	269	2.32	0
62	0.814567	Donor386	1.26	0.646481	before allo-HSCT	AML	3.79	249	1.15	0	41.5	2.54
62	0.405467	Donor340	0.6379	0.635627	before allo-HSCT	AML	3.79	249	1.15	0	41.5	2.54
62	0.282767	Donor340	0.6379	0.443277	after allo-HSCT	AML	4.99	250	0.3	0	36.7	2.51
62	0.548533	Donor385	0.6481	0.846371	before allo-HSCT	AML	3.79	249	1.15	0	41.5	2.54
62	0.269967	Donor385	0.6481	0.416551	after allo-HSCT	AML	4.99	250	0.3	0	36.7	2.51
62	1.60027	Donor386	1.26	1.27005	after allo-HSCT	ALL
62	0.558067	Donor386	1.26	0.44291	after allo-HSCT	ALL	4.99	250	0.3	0	36.7	2.51
63	0.581467	Donor386	0.6481	0.897187	relapse	ALL	3.35	53	1.54	0	41.1	2.44
63	0.2506	Donor340	0.6379	0.392852	relapse	ALL	3.35	53	1.54	0	41.1	2.44
63	1.18817	Donor386	1.26	0.942989	remission	ALL	4.73	256	1.56	0	46.3	2.62
63	0.494033	Donor340	0.6379	0.774468	remission	ALL	4.73	256	1.56	0
64	1.12623	Donor386	1.26	0.893836	before allo-HSCT	AML	5.15	173	1.35	0	45.7	2.51
64	0.482867	Donor340	0.6379	0.756963	before allo-HSCT	AML	5.15	173	1.35	0	45.7	2.51
64	0.440633	Donor386	1.26	0.349709	after allo-HSCT	AML	1.3	37			25.9	1.9
64	0.459733	Donor340	0.6379	0.720698	after allo-HSCT	AML	1.3	37			25.9	1.9
65	0.2586	Donor385	0.6481	0.399012	before allo-HSCT	AML	5.51	47	0.77	0	48.7	2.32
65	0.2261	Donor385	0.6481	0.348866	after allo-HSCT	AML	2.61	58	0.47	0	42.4	2.28
66	1.6405	Donor388	1.77	0.926836	remission	ALL	1.49	503				2.13
66	2.26	Donor389	1.98	1.14141	remission	ALL	1.49	503				2.13
66	1.52	Donor389	1.98	0.767677	onset	ALL	17.89	174	11.46	63	40.6	2.3
66	0.552533	Donor386	0.6481	0.852543	onset	ALL	17.89	174	11.46	63	40.6	2.3
66	0.167867	Donor340	0.6379	0.263155	onset	ALL	17.89	174	11.46	63	40.6	2.3
66	0.979233	Donor386	1.26	0.777169	remission	ALL	10.9	358			36.4	2.23
66	0.700667	Donor340	0.6379	1.0984	remission	ALL	10.9	358			36.4	2.23
67	1.19933	Donor388	1.77	0.677589	after allo-HSCT	AML						2.38
67	0.338567	Donor386	1.26	0.268704	onset	AML	145.12	48	23.22	28	41	2.37
67	0.3199	Donor340	0.6379	0.501489	onset	AML	145.12	48	23.22	28	41	2.37
67	0.7778	Donor386	1.26	0.617302	remission	AML	4.81	219			37.8	2.39
67	0.58	Donor340	0.6379	0.909233	remission	AML	4.81	219			37.8	2.39
67	0.97	Donor389	1.98	0.489899	onset	AML	145.12	48	23.22	28	41	2.37
67	1.93	Donor389	1.98	0.974747	remission	AML	4.81	219			37.8	2.39
67	1.67	Donor389	1.98	0.843434	after allo-HSCT	AML	5.7	167	2.17	0		2.38
68	0.3231	Donor385	0.6481	0.498534	before allo-HSCT	ALL	5.18	233	1.34	0	41.5	2.29
68	0.191367	Donor385	0.6481	0.295273	after allo-HSCT	ALL	1.29	77			39.6	2.31
69	0.127433	Donor385	0.6481	0.196626	onset	ALL-В	3.13	42	1.31	41	27.5	2.13
69	0.132367	Donor385	0.6481	0.204238	remission	ALL-В	1.5	54	0.72	0	42.7	2.26
70	0.277367	Donor386	1.26	0.220132	onset	AML	78.4	53	3.92	69	45
70	0.8049	Donor386	1.26	0.63881	remission	AML	13.2	352	1.32	0	42.9	2.41
70	0.4929	Donor386	1.26	0.39119	remission	AML	5.11	167	0.56	0	42	2.35
70	0.5014	Donor340	0.6379	0.786017	remission	AML	13.2	352	1.32	0	42.9	2.41
70	1.10247	Donor388	1.77	0.622863	remission	AML	2.41	104	0.4	0		2.34
70	1.91	Donor389	1.98	0.964646	remission	AML	2.41	104	0.4	0		2.34
71	0.274	Donor373	1.01	0.271287	onset	AML	3.29	98	1.05	25	45.7	2.28
71	0.305833	Donor373	1.01	0.302805	remission	AML	1.94	56	0.66	1	38.7	2.23
72	0.336	Donor385	0.6481	0.518439	onset	ALL	131.44	163	6.57	10	42.3	2.32
72	0.458933	Donor385	0.6481	0.708121	remission	ALL	0.63	37	0.3	0	44.6	2.26
73	0.211	Donor373	1.01	0.208911	onset	ALL	6.54	176	2.08	0
73	0.220567	Donor385	0.6481	0.340328	onset	ALL	6.54	176	2.08	0
73	0.679833	Donor373	1.01	0.673102	remission	ALL	1.16	105	0.58	0	43.9	2.18
73	0.5559	Donor385	0.6481	0.857738	remission	ALL	1.16	105	0.58	0	43.9	2.18
74	0.253767	Donor385	0.6481	0.391555	before allo-HSCT	ALL	3.62	255	0.44	0
74	0.350133	Donor385	0.6481	0.540246	after allo-HSCT	ALL	6.02	101	3.91	0	38.4	2.39
75	0.365333	Donor373	1.01	0.361716	remission	AML	0.3	16			29.5	2.02
75	1.126	Donor373	1.01	1.11485	onset	AML	44.34	106	2.66	84	34.4	1.87
75	0.2755	Donor385	0.6481	0.425089	onset	AML	44.34	106	2.66	84	34.4	1.87
75	0.225133	Donor385	0.6481	0.347374	before allo-HSCT	AML	0.3	16			29.5	2.02
75	0.1036	Donor385	0.6481	0.159852	relapse	AML	0.47	67	0.14	4	41.4	2.39
76	0.27	Donor373	1.01	0.267327	onset	AML	31.36	23	3.76	1	29	1.82
76	0.1648	Donor385	0.6481	0.254282	onset	AML	31.36	23	3.76	1	29	1.82
76	0.669833	Donor373	1.01	0.663201	remission	AML	5.07	288	0.86	0	39	2.33
76	0.484033	Donor385	0.6481	0.74685	remission	AML	5.07	288	0.86	0	39	2.33
77	0.821367	Donor388	1.77	0.464049	after allo-HSCT	AML	0.09	14				2.08
77	1.26	Donor389	1.98	0.636364	after allo-HSCT	AML	0.09	14				2.08
77	1.55	Donor389	1.98	0.782828	after allo-HSCT	AML	4.68	59	0.28	0	31.7	2.13
78	0.3065	Donor373	1.01	0.303465	onset	AML	1.33	34	0.96	19	29.5	2.11
78	0.2211	Donor385	0.6481	0.341151	onset	AML	1.33	34	0.96	19	29.5	2.11
78	0.974333	Donor373	1.01	0.964686	remission	AML	1.32	137	0.66	0	33.8	2.38
78	0.4879	Donor385	0.6481	0.752816	remission	AML	1.32	137	0.66	0	33.8	2.38
78	1.22053	Donor386	1.26	0.968677	before allo-HSCT	ALL	3.25	256	0.93	0	44.9	2.63
78	0.4728	Donor340	0.6379	0.741182	before allo-HSCT	ALL	3.25	256	0.93	0	44.9	2.63
78	0.601967	Donor386	1.26	0.477751	after allo-HSCT	ALL
78	2.71	Donor389	1.98	1.36869	before allo-HSCT	ALL	3.25	256	0.93	0	44.9	2.63
78	0.45	Donor340	0.6379	0.70544	after allo-HSCT	ALL
78	0.757833	Donor386	1.26	0.601455	after allo-HSCT	ALL	3.38	177				2.39
78	1.41027	Donor388	1.77	0.796761	after allo-HSCT	ALL	4.32	217	2.16	0		2.39
78	2.05	Donor389	1.98	1.03535	after allo-HSCT	ALL	4.32	217	2.16	0		2.39
79	0.333633	Donor385	0.6481	0.514787	long-term remission	APL	6.37	242	2.68	1
80	1.0435	Donor373	1.01	1.03317	onset	AML	103.34	184	8.27	12	35.4	2.29
80	0.67	Donor385	0.6481	1.03379	onset	AML	103.34	184	8.27	12	35.4	2.29
80	0.5535	Donor373	1.01	0.54802	remission	AML	1.46	194	1.07	0
80	0.378467	Donor385	0.6481	0.583963	remission	AML	1.46	194	1.07	0
81	0.661767	Donor385	0.6481	1.02109	long-term remission	AML	5.31	135	2.21	0
82	0.5167	Donor340	0.6379	0.810002	after allo-HSCT	ALL	8.1	183	1.3		44.9	2.28
82	0.4751	Donor340	0.6379	0.744788	before allo-HSCT	ALL	6.49	278	1.26	0	42.5	2.46
83	1.3336	Donor386	1.26	1.05841	before allo-HSCT	ALL	3.78	292	0.79	0	43.6	2.3
83	0.2115	Donor340	0.6379	0.331557	after allo-HSCT	ALL	4.88	121			38	2.24
83	0.737867	Donor340	0.6379	1.15671	before allo-HSCT	ALL	3.78	292	0.79	0	43.6	2.3
83	0.649133	Donor385	0.6481	1.00159	before allo-HSCT	ALL	3.78	292	0.79	0	43.6	2.3
83	0.158767	Donor385	0.6481	0.244972	after allo-HSCT	ALL	4.88	121			38	2.24
83	0.373567	Donor386	1.26	0.296481	after allo-HSCT	ALL	4.88	121			38	2.24
84	0.457667	Donor373	1.01	0.453135	onset	AML	12.91	94	2.35	56	35.9
84	0.199267	Donor385	0.6481	0.307463	onset	AML	12.91	94	2.35	56	35.9
84	1.0695	Donor373	1.01	1.05891	remission	AML	7.46	354			47.2	2.52
84	0.460233	Donor385	0.6481	0.710127	remission	AML	7.46	354			47.2	2.52
85	0.209033	Donor385	0.6481	0.322533	long-term remission	APL	6.02	208	1.81	0
86	0.482233	Donor385	0.6481	0.744072	long-term remission	APL	6.92	253	2.02	0
87	0.2555	Donor373	1.01	0.25297	onset	AML	19.73	39	1.18	93	42.6	2.36
87	0.244567	Donor385	0.6481	0.377359	onset	AML	19.73	39	1.18	93	42.6	2.36
87	0.402167	Donor373	1.01	0.398185	remission	AML	3.09	104			31.8	2.49
87	0.315333	Donor385	0.6481	0.48655	remission	AML	3.09	104			31.8	2.49
88	0.231833	Donor373	1.01	0.229538	onset	AML	166.37	23	8.32	20	37.9	2
88	0.2612	Donor385	0.6481	0.403024	onset	AML	166.37	23	8.32	20	37.9	2
88	0.900667	Donor373	1.01	0.891749	remission	AML	2.37	232	0.24	0	41.6	2.4
88	0.5438	Donor385	0.6481	0.839068	remission	AML	2.37	232	0.24	0	41.6	2.4
89	0.3332	Donor385	0.6481	0.514118	onset	AML	28.11	44	5.34	21	32.7	2.31
89	0.2673	Donor385	0.6481	0.412436	remission	AML	2.56	63	1.19		47.5	2.49
90	0.586667	Donor385	0.6481	0.90521	long-term remission	APL	4.56	227	1.87	0
91	0.6886	Donor385	0.6481	1.06249	before allo-HSCT	AML	4.99	186	0.9	0	47.4	2.36
91	0.2688	Donor385	0.6481	0.414751	after allo-HSCT	AML	1.86	96	0.24	0	35.2	2.19
92	0.236933	Donor386	1.26	0.188042	before allo-HSCT	ALL	6.49	41	3.76	0	38.1	2.16
92	0.141367	Donor340	0.6379	0.221613	before allo-HSCT	ALL	6.49	41	3.76	0	38.1	2.16
92	0.3121	Donor386	1.26	0.247698	after allo-HSCT	ALL	0.78	87	0.29	0	47.2	2.41
92	0.1897	Donor340	0.6379	0.297382	after allo-HSCT	ALL	0.78	87	0.29	0	47.2	2.41
92	0.2625	Donor340	0.6379	0.411507	after allo-HSCT	ALL	0.93	33
92	0.1518	Donor340	0.6379	0.237968	after allo-HSCT	ALL	4.37	66	1.58		46.5	2.29
92	0.4795	Donor386	1.26	0.380556	after allo-HSCT	ALL	0.93	33
92	0.54	Donor389	1.98	0.272727	before allo-HSCT	ALL	6.49	41	3.76	0	38.1	2.16
92	0.5	Donor389	1.98	0.252525	after allo-HSCT	ALL	3.48	33	2.29	0	47.9	2.51
93	0.35	Donor373	1.01	0.346535	onset	AML	8.73	38	2.79	27	37.3	2.35
93	0.3087	Donor385	0.6481	0.476315	onset	AML	8.73	38	2.79	27	37.3	2.35
93	0.830833	Donor373	1.01	0.822607	remission	AML	2.97	247	0.41	0	35.7	2.25
93	0.756767	Donor385	0.6481	1.16767	remission	AML	2.97	247	0.41	0	35.7	2.25
93	1.037	Donor385	0.6481	1.60006	before allo-HSCT	AML	3.37	208	0.56		45.6	2.49
93	0.222767	Donor385	0.6481	0.343723	after allo-HSCT	AML	2.53	69	0.4
94	1.10057	Donor386	1.26	0.873466	before allo-HSCT	ALL	5.09	195	2.08		45.3	2.37
94	0.73	Donor387	0.9245	0.789616	before allo-HSCT	ALL	5.09	195	2.08		45.3	2.37
94	0.47	Donor387	0.9245	0.508383	after allo-HSCT	ALL	0.8	19				2.21
95	0.2	Donor385	0.6481	0.308594	onset	AML	27.48	40	7.69	48	37.4	2.21
95	0.0903	Donor385	0.6481	0.13933	after allo-HSCT	AML	1.76	58			38.5	2.28
96	0.2965	Donor373	1.01	0.293564	onset	ALL Рн+	39.97	92	4.4	65
96	1.614	Donor373	1.01	1.59802	remission	ALL Рн+	3.74	478	1.5		51.9	2.24
96	0.427067	Donor385	0.6481	0.658952	onset	ALL Рн+	39.97	92	4.4	65
96	0.720467	Donor385	0.6481	1.11166	remission	ALL Рн+	3.83	798	2.22		37.5	2.22
97	1.36	Donor389	1.98	0.686869	before allo-HSCT	ALL	1.71	170	0.64	0	47.6	2.33
97	0.753167	Donor388	1.77	0.425518	after allo-HSCT	ALL	1.55	56	0.77	0		2.15
97	1.14	Donor389	1.98	0.575758	after allo-HSCT	ALL	1.55	56	0.77	0		2.15
98	0.965467	Donor385	0.6481	1.48969	before allo-HSCT	ALL	6.95	222	3.12	0	52.2	2.51
98	0.444	Donor385	0.6481	0.685079	after allo-HSCT	ALL	1.85	273				2.41
99	0.5015	Donor373	1.01	0.496535	onset	AML	39.61	52	5.9	42	45.4	2.41
99	0.874	Donor373	1.01	0.865347	remission	AML	4.79	372	1	0	45.1	2.52
99	0.6466	Donor385	0.6481	0.997686	onset	AML	39.61	52	5.9	42	45.4	2.41
99	0.407267	Donor385	0.6481	0.628401	remission	AML	4.79	372	1	0	45.1	2.52
100	0.685367	Donor386	1.26	0.543942	long-term remission	AML	4.55	186	1.69	0	46.3	2.46
100	0.724333	Donor340	0.6379	1.1355	long-term remission	AML	4.55	186	1.69	0	46.3	2.46
101	0.2594	Donor385	0.6481	0.400247	onset	ALL	0.47	60	0	0	41	2.26
101	0.8704	Donor385	0.6481	1.343	before allo-HSCT	ALL	2.39	223			32.3	1.97
101	0.429533	Donor385	0.6481	0.662758	after allo-HSCT	ALL	2.62	85	0.63	0	40.9	2.23
102	0.54	Donor373	1.01	0.534653	onset	AML	6.22	37	2.09	8	36.6
102	0.325633	Donor385	0.6481	0.502443	onset	AML	6.22	37	2.09	8	36.6
102	0.696167	Donor373	1.26	0.552513	remission	AML	2.01	160
102	0.664933	Donor385	0.6481	1.02597	remission	AML	2.01	160
103	0.28	Donor373	1.01	0.277228	onset	AML	14.49	35	2.3	76	36.5	2.24
103	0.1905	Donor385	0.6481	0.293936	onset	AML	14.49	35	2.3	76	36.5	2.24
103	0.203667	Donor373	0.6379	0.319277	onset	AML	6.52	24	2.71	46	42.3	2.42
103	0.1266	Donor385	0.6481	0.19534	onset	AML	6.52	24	2.71	46	42.3	2.42
104	0.362333	Donor373	1.01	0.358746	onset	AML	3.89	58	1.91	45	45	2.38
104	0.2659	Donor385	0.6481	0.410276	onset	AML	3.89	58	1.91	45	45	2.38
104	0.3425	Donor373	1.01	0.339109	remission	AML	1.61	46	0.4	0		2.42
104	0.3377	Donor385	0.6481	0.521062	remission	AML	1.61	46	0.4	0		2.42
105	0.392833	Donor386	1.26	0.311772	onset	ALL	50.19	46	8.53	70	40.8	2.35
105	0.308867	Donor340	0.6379	0.484193	onset	ALL	50.19	46	8.53	70	40.8	2.35
105	0.75	Donor387	0.9245	0.811249	onset	ALL	50.19	46	8.53	70	40.8	2.35
105	0.350933	Donor340	0.6379	0.550138	remission	ALL	1.16	52			38.8
105	0.68	Donor387	0.9245	0.735533	remission	ALL	1.16	52			38.8
106	0.257833	Donor373	1.01	0.255281	onset	ALL	0.82	36	0.71	0	40.9	2.36
106	0.724333	Donor373	1.01	0.717162	remission	ALL	5.29	163	2.02
106	0.1715	Donor385	0.6481	0.26462	onset	ALL	0.82	36	0.71	0	40.9	2.36
106	0.3305	Donor385	0.6481	0.509952	remission	ALL	5.29	163	2.02
107	0.720133	Donor386	1.26	0.571534	onset	ALL	39.45	122	1.18	87	27	2.22
107	0.559767	Donor340	0.6379	0.877515	onset	ALL	39.45	122	1.18	87	27	2.22
107	0.243933	Donor340	0.6379	0.382401	remission	ALL	1.47	58			44.2
108	0.462667	Donor373	1.01	0.458086	onset	AML	125.85	35	6.29	87	42.9	2.31
108	0.2069	Donor385	0.6481	0.319241	onset	AML	125.85	35	6.29	87	42.9	2.31
108	0.73	Donor373	1.01	0.722772	remission	AML	1.88	278			35.8	2.16
108	0.619267	Donor385	0.6481	0.955511	remission	AML	1.88	278			35.8	2.16
109	0.647	Donor385	0.6481	0.998303	long-term remission	APL	6.03	222	1.75	0
110	0.338	Donor386	1.26	0.268254	onset	AML	88.77	54	14.2	30	37	2.17
110	0.293333	Donor340	0.6379	0.459842	onset	AML	88.77	54	14.2	30	37	2.17
110	1.47	Donor389	1.98	0.742424	onset	AML	88.77	54	14.2	30	37	2.17
110	1.44303	Donor388	1.77	0.815273	remission	AML	9.49	366				2.48
110	2.2	Donor389	1.98	1.11111	remission	AML	9.49	366				2.48
111	1.1301	Donor388	1.77	0.638475	before allo-HSCT	AML	2.28	238	1.07	0	44.4	2.35
111	2.217	Donor389	1.98	1.1197	before allo-HSCT	AML	2.28	238	1.07	0	44.4	2.35
112	0.298833	Donor373	1.01	0.295875	onset	AML	182.2	46	10.97	90	35.2	2.19
112	0.442833	Donor385	0.6481	0.683279	onset	AML	182.2	46	10.97	90	35.2	2.19
112	0.201	Donor373	1.01	0.19901	remission	AML	2.02	59			31.4	2.13
112	0.137033	Donor385	0.6481	0.211439	remission	AML					31.4	2.13
113	0.254667	Donor373	1.01	0.252145	onset	AML	5.66	15	2.04	52		2.16
113	0.52	Donor373	1.01	0.514851	remission	AML	5.79	315			42	2.39
113	0.19	Donor373	1.01	0.188119	relapse	AML	0.61	20			40.2	2.24
113	0.138633	Donor385	0.6481	0.213907	onset	AML	5.66	15	2.04	52		2.16
113	0.441	Donor385	0.6481	0.680451	remission	AML	5.79	315			42	2.39
113	0.143133	Donor385	0.6481	0.220851	relapse	AML	0.61	20			40.2	2.24
114	0.45	Donor373	1.01	0.445545	onset	AML	37.33	101	5.23	80	42	2.51
114	0.534067	Donor385	0.6481	0.82405	onset	AML	37.33	101	5.23	80	42	2.51
114	0.64	Donor373	1.01	0.633663	remission	AML	3.17	159	0.51	0
114	0.3606	Donor385	0.6481	0.556396	remission	AML	3.17	159	0.51	0
115	0.318	Donor373	1.01	0.314851	onset	ALL	2.68	21	3.28	13	39.6	2.24
115	0.120833	Donor385	0.6481	0.186442	onset	ALL	2.68	21	3.28	13	39.6	2.24
115	0.5	Donor373	1.01	0.49505	remission	ALL	4.71	240			34.3	2.14
115	0.2782	Donor385	0.6481	0.429255	remission	ALL	4.71	240			34.3	2.14
116	0.957367	Donor388	1.77	0.540885	before allo-HSCT	AML	1.68	48			38.7	2.27
116	1.16	Donor389	1.98	0.585859	before allo-HSCT	AML	1.68	48			38.7	2.27
116	0.6108	Donor385	0.6481	0.942447	before allo-HSCT	AML	4.46	170	1.34		47.6	2.46
116	0.1087	Donor385	0.6481	0.167721	after allo-HSCT	AML	2.42	36				2.22
117	0.468333	Donor373	1.01	0.463696	onset	ALL	31.24	53	7.81	62	33.3	2.08
117	0.166367	Donor385	0.6481	0.256699	onset	ALL	31.24	53	7.81	62	33.3	2.08
117	0.635833	Donor373	1.01	0.629538	remission	ALL	5.92	136
117	0.392533	Donor385	0.6481	0.605668	remission	ALL	5.92	136
118	0.3467	Donor385	0.6481	0.534948	onset	ALL-В	298.52	98	29.85	83	41.8	2.27
118	0.2742	Donor385	0.6481	0.423083	before allo-HSCT	ALL-В	3.14	99				2.42
118	0.2654	Donor385	0.6481	0.409505	after allo-HSCT	ALL-В	2.39	167			42.8	2.43
119	0.906	Donor373	1.01	0.89703	onset	AML	7.38	283	1.85	63	37.7	2.41
119	0.333567	Donor385	0.6481	0.514684	onset	AML	7.38	283	1.85	63	37.7	2.41
119	0.503667	Donor373	1.01	0.49868	remission	AML	6.04	661	1.63		40.2	2.53
119	0.3575	Donor385	0.6481	0.551612	remission	AML	6.04	661	1.63		40.2	2.53
120	0.5611	Donor388	1.77	0.317006	after allo-HSCT	AML	1.76	58				2.33
120	0.86	Donor389	1.98	0.434343	after allo-HSCT	AML	1.76	58				2.33
121	0.39	Donor373	1.01	0.386139	onset	ALL-Т	112.11	50	3.36	87	37.6	2.17
121	0.919	Donor373	1.01	0.909901	remission	ALL-Т
121	0.253933	Donor385	0.6481	0.391812	onset	ALL-Т	112.11	50	3.36	87	37.6	2.17
121	0.0811	Donor385	0.6481	0.125135	remission	ALL-Т
122	0.313033	Donor386	1.26	0.248439	onset	ALL	34.87	27	1.93	88	47	2.5
122	0.188267	Donor340	0.6379	0.295135	onset	ALL	34.87	27	1.93	88	47	2.5
122	0.51	Donor387	0.9245	0.55165	onset	ALL	34.87	27	1.93	88	47	2.5
122	0.484533	Donor386	1.26	0.38455	remission	ALL	2.89	246			40.1
122	0.434367	Donor340	0.6379	0.680932	remission	ALL	2.89	246			40.1
122	0.74	Donor387	0.9245	0.800433	remission	ALL	2.89	246			40.1
123	0.173767	Donor385	0.6481	0.268117	before allo-HSCT	AML	2.85	99	0.83		39.9	2.14
123	0.2543	Donor385	0.6481	0.392378	after allo-HSCT	AML	3.26	118			38.4	2.28
124	0.265933	Donor385	0.6481	0.410328	onset	AML	8.16	76	2.28	21	45.1	2.35
124	0.223067	Donor385	0.6481	0.344186	remission	AML	0.87	105	0.43	0		2.28
124	0.2855	Donor385	0.6481	0.440518	before allo-HSCT	AML	2.62	223	0.56		38.5	2.36
124	0.351433	Donor385	0.6481	0.542252	after allo-HSCT	AML	4.12	229	1.42
125	0.283067	Donor385	0.6481	0.436764	before allo-HSCT	ALL	2.68	248
125	0.0866	Donor385	0.6481	0.133621	after allo-HSCT	ALL	0.85	236				2.47
126	0.588167	Donor373	1.01	0.582343	onset	ALL	1.7	65	0.54	8	43.5	2.52
126	0.927833	Donor373	1.01	0.918647	remission	ALL	2.31	421			43.2	2.42
126	0.257167	Donor385	0.6481	0.396801	onset	ALL	1.7	65	0.54	8	43.5	2.52
126	0.206333	Donor385	0.6481	0.318367	remission	ALL	2.31	421			43.2	2.42
127	0.2464	Donor385	0.6481	0.380188	onset	AML	1.01	58	0.75	10	39.5	2.32
127	0.1455	Donor385	0.6481	0.224502	remission	AML	1.1	64			40	2.27
127	0.2832	Donor385	0.6481	0.43697	before allo-HSCT	AML	1.28	22	1.03		39.2	2.29
128	0.447433	Donor385	0.6481	0.690377	before allo-HSCT	AML	2.23	193	1.61		47.6	2.41
128	0.609067	Donor385	0.6481	0.939773	after allo-HSCT	AML	3.43	184	0.14	0	43.4	2.44
129	0.43	Donor385	0.6481	0.663478	onset	ALL-Т	180.72	49	0	89	32.2	2.17
129	0.5994	Donor385	0.6481	0.924857	relapse	ALL-Т	3.71	105			40.6	2.51
130	0.956833	Donor386	1.26	0.759392	long-term remission	ALL	9.65	364	3.15		40.7	2.41
130	0.420133	Donor340	0.6379	0.658619	long-term remission	ALL	9.65	364	3.15		40.7	2.41
131	0.560633	Donor386	1.26	0.444947	onset	ALL	343.98	42	3.44	94	35	2.19
131	0.402233	Donor340	0.6379	0.630559	onset	ALL	343.98	42	3.44	94	35	2.19
131	1.42	Donor389	1.98	0.717172	onset	ALL	343.98	42	3.44	94	35	2.19
131	0.6612	Donor386	1.26	0.524762	remission	ALL	10.32	132	2.17	0	34.3	2.23
131	0.489867	Donor340	0.6379	0.767936	remission	ALL	10.32	132	2.17	0	34.3	2.23
131	1.02063	Donor388	1.77	0.576629	before allo-HSCT	ALL	1.63	165	1.06	0		2.28
131	1.47	Donor389	1.98	0.742424	before allo-HSCT	ALL	1.63	165	1.06	0		2.28
132	0.635333	Donor373	1.01	0.629043	onset	AML	3.8	111	0.04	19	42.6	2.24
132	0.385933	Donor385	0.6481	0.595484	onset	AML	3.8	111	0.04	19	42.6	2.24
132	0.61	Donor373	1.01	0.60396	remission	AML	2.25	172	0.83	0	41.9	2.25
132	0.4725	Donor385	0.6481	0.729054	remission	AML	1.24	305			40.2	2.36
132	0.28	Donor373	1.01	0.277228	relapse	AML	1.92	66	1.42	0	36.4	2.16
132	0.275867	Donor385	0.6481	0.425654	relapse	AML	1.92	66	1.42	0	36.4	2.16
132	0.0945	Donor385	0.6481	0.145811	after allo-HSCT	AML	0.55	20	0.22	0	368.7	2.33
133	0.3628	Donor385	0.6481	0.55979	before allo-HSCT	ALL	3.87	178			45	2.41
133	0.328533	Donor385	0.6481	0.506918	after allo-HSCT	ALL	1.01	108	0.21	0		2.29
134	0.5325	Donor385	0.6481	0.821632	long-term remission	AML	5.72	214	1.8	0	44.1	2.45
135	0.163333	Donor373	1.01	0.161716	onset	ALL	0.64	36	0.54	4	35	2.21
135	1.4	Donor373	1.01	1.38614	remission	ALL	2.3	210	0.48	0	44	2.36
135	0.575233	Donor385	0.6481	0.887569	remission	ALL	2.3	210	0.48	0	44	2.36
136	0.45	Donor387	0.9245	0.48675	remission	AML	1.03	54				2.3
136	0.6231	Donor386	1.26	0.494524	onset	AML	2.06	184	0.27	2	39.6	2.22
136	0.490033	Donor340	0.6379	0.768198	onset	AML	2.06	184	0.27	2	39.6	2.22
136	2.56	Donor389	1.98	1.29293	onset	AML	2.06	184	0.27	2	39.6	2.22
136	0.97	Donor389	1.98	0.489899	remission	AML	1.03	54				2.3
137	0.1145	Donor373	1.01	0.113366	onset	AML	29.19	10	3.21	66	40.4	2.22
137	1.03	Donor373	1.01	1.0198	remission	AML	3.82	205			36	2.14
137	0.201067	Donor385	0.6481	0.31024	onset	AML	29.19	10	3.21	66	40.4	2.22
137	0.512067	Donor385	0.6481	0.790104	remission	AML	3.82	205			36	2.14
138	0.431	Donor373	0.6379	0.675654	onset	AML	21.54	103	2.63	59	37.89
138	0.370133	Donor385	0.6481	0.571105	onset	AML	21.54	103	2.63	59	37.89
138	1.398	Donor373	1.01	1.38416	remission	AML	4.67	292	0.93	0	40.4	2.27
138	0.637133	Donor385	0.6481	0.983079	remission	AML	4.67	292	0.93	0	40.4	2.27
139	1.15007	Donor388	1.77	0.649755	after allo-HSCT	AML	5.41	189	3.24
139	0.846533	Donor386	1.26	0.671852	before allo-HSCT	AML	6.3	341	1.38		44	2.4
139	0.566867	Donor340	0.6379	0.888645	after allo-HSCT	AML	2.01	186	0.94		41.9	2.31
139	0.422267	Donor340	0.6379	0.661964	before allo-HSCT	AML	6.3	341	1.38		44	2.4
139	0.552333	Donor386	1.26	0.43836	after allo-HSCT	AML	2.01	186	0.94		41.9	2.31
139	1.98	Donor389	1.98	1	before allo-HSCT	AML	6.3	341	1.38		44	2.4
139	1.96	Donor389	1.98	0.989899	after allo-HSCT	AML	5.41	189	3.24		46.5	2.42
140	0.2061	Donor385	0.6481	0.318006	onset	AML	3.44	59	0.89	25	23.2	2.13
140	0.398133	Donor385	0.6481	0.614308	before allo-HSCT	AML	1.37	68	0.79	0	40	2.43
140	0.516733	Donor385	0.6481	0.797305	after allo-HSCT	AML	1.9	128			37.2	2.36
141	0.364	Donor373	1.01	0.360396	onset	ALL	30.02	40	6	58	39.6	2.28
141	0.5534	Donor385	0.6481	0.853881	onset	ALL	30.02	40	6	58	39.6	2.28
141	0.46	Donor373	1.01	0.455446	remission	ALL	1.87	122			43.7	2.52
141	0.5237	Donor385	0.6481	0.808054	remission	ALL	1.87	122			43.7	2.52
142	0.565433	Donor385	0.6481	0.872448	before allo-HSCT	ALL	7.38	285	1.39		43.4	2.41
142	0.324367	Donor385	0.6481	0.500489	after allo-HSCT	ALL	2.05	186	0.04	0	39.3	2.37
143	0.370333	Donor385	0.6481	0.571414	long-term remission	ALL	6.65	273	3.52		50.5	2.57
144	0.5107	Donor385	0.6481	0.787996	onset	AML	13.1	251	3.95	55	43.2	2.47
144	0.428633	Donor385	0.6481	0.661369	remission	AML	2.51	168	0.8	0	43.9	2.47
145	0.438667	Donor385	0.6481	0.67685	long-term remission	APL	4.56	207	1.32
146	0.4	Donor373	1.01	0.39604	onset	AML	59.16	48	9.46	54	41.65	2.28
146	0.216967	Donor385	0.6481	0.334773	onset	AML	59.16	48	9.46	54	41.65	2.28
146	0.997833	Donor373	1.01	0.987954	remission	AML	4.81	120	0.63	0	43.6	2.4
146	0.322967	Donor385	0.6481	0.498328	remission	AML	4.81	120	0.63	0	43.6	2.4
147	0.34	Donor373	1.01	0.336634	onset	ALL	58.17	45	2.33	91	36.3	2.19
147	0.965167	Donor373	1.01	0.955611	remission	ALL	7.02	291			42.7	2.38
147	0.287767	Donor385	0.6481	0.444016	onset	ALL	58.17	45	2.33	91	36.3	2.19
147	0.6292	Donor385	0.6481	0.970838	remission	ALL	1.63	292			38.6	2.34
148	0.73	Donor387	0.9245	0.789616	before allo-HSCT	ALL	4.25	155	0.98	0	50.7	2.46
149	0.281833	Donor373	1.01	0.279043	onset	ALL-В	33.85	69	0.34	95	41.4	2.25
149	0.2512	Donor385	0.6481	0.387595	onset	ALL-В	33.85	69	0.34	95	41.4	2.25
149	0.933167	Donor373	1.01	0.923927	remission	ALL-В	0.75	45	0.12	0	34.1	2.16
149	0.185133	Donor385	0.6481	0.285656	remission	ALL-В	0.75	45	0.12	0	34.1	2.16
149	0.192733	Donor385	0.6481	0.297382	after allo-HSCT	ALL-В	2.63	34	0.29	0	30.5	2.05
150	0.92	Donor387	0.9245	0.995133	before allo-HSCT	AML	2.08	352	0.62	0	50.8	2.4
151	0.658667	Donor373	1.01	0.652145	onset	ALL	12.52	98	2.88	67	42.4	2.38
151	0.4381	Donor385	0.6481	0.675976	onset	ALL	12.52	98	2.88	67	42.4	2.38
151	0.3435	Donor373	1.01	0.340099	remission	ALL	3.16	97	0.54	0	41.3	2.47
151	0.322567	Donor385	0.6481	0.497711	remission	ALL	3.16	97	0.54	0	41.3	2.47
151	0.332667	Donor385	0.6481	0.513295	before allo-HSCT	ALL	0.75	120				2.31
151	0.412	Donor385	0.6481	0.635704	after allo-HSCT	ALL	2.11	160	1.06	0	40.6	2.39
152	0.484933	Donor385	0.6481	0.748238	long-term remission	APL	7.11	207	2.02	0
153	0.6945	Donor373	1.01	0.687624	onset	ALL	2.79	217	1.2	0	47.3	2.49
153	0.518367	Donor385	0.6481	0.799825	onset	ALL	2.79	217	1.2	0	47.3	2.49
153	0.267667	Donor373	1.01	0.265017	remission	ALL	1.41	186	0.66	0	45	2.36
153	0.405	Donor385	0.6481	0.624904	remission	ALL	1.41	186	0.66	0	45	2.36
154	0.414833	Donor385	0.6481	0.640076		donor	5.5	283	2.04	0	43.8	2.53
154	0.853133	Donor386	1.26	0.67709		donor	5.5	283	2.04	0	43.8	2.53
154	1	Donor387	0.9245	1.08167		donor	5.5	283	2.04	0	43.8	2.53
154	1.69	Donor388	1.77	0.954802		donor	5.5	283	2.04	0	43.8	2.53
155	0.751267	Donor385	0.6481	1.15918		donor	8.22	256	2.06	0	44.1	2.27
155	1.79333	Donor386	1.26	1.42328		donor	8.22	256	2.06	0	44.1	2.27
155	0.7136	Donor340	0.6379	1.11867		donor	8.22	256	2.06	0	44.1	2.27
155	0.57	Donor387	0.9245	0.616549		donor	8.22	256	2.06	0	44.1	2.27
155	1.9	Donor388	1.77	1.07345		donor	8.22	256	2.06	0	44.1	2.27
156	0.200233	Donor385	0.6481	0.308954		donor	7.22	246			42.8	2.49
156	0.506933	Donor340	0.6379	0.794691		donor	7.22	246			42.8	2.49
157	0.799067	Donor385	0.6481	1.23294		donor	7.25	218			42.9	2.32
157	1.0565	Donor386	1.26	0.838492		donor	7.25	218			42.9	2.32
157	0.501967	Donor340	0.6379	0.786905		donor	7.25	218			42.9	2.32
157	0.84	Donor387	0.9245	0.908599		donor	7.25	218			42.9	2.32
157	1.49	Donor388	1.77	0.841808		donor	7.25	218			42.9	2.32
158	0.4755	Donor385	0.6481	0.733683		donor	7.19	455			42.8	2.38
158	0.999	Donor386	1.26	0.792857		donor	7.19	455			42.8	2.38
158	0.4436	Donor340	0.6379	0.695407		donor	7.19	455			42.8	2.38
158	0.87	Donor387	0.9245	0.941049		donor	7.19	455			42.8	2.38
158	1.78	Donor388	1.77	1.00565		donor	7.19	455			42.8	2.38
159	0.975133	Donor385	0.6481	1.5046		donor	8.42	254			48.4	2.43
159	1.824	Donor386	1.26	1.44762		donor	8.42	254			48.4	2.43
159	0.724533	Donor340	0.6379	1.13581		donor	8.42	254			48.4	2.43
159	1.03	Donor387	0.9245	1.11412		donor	8.42	254			48.4	2.43
159	2.18	Donor388	1.77	1.23164		donor	8.42	254			48.4	2.43
160	0.9762	Donor385	0.6481	1.50625		donor	7.7	231			42.3	2.47
160	0.669233	Donor386	1.26	0.531138		donor	7.7	231			42.3	2.47
160	0.694733	Donor340	0.6379	1.08909		donor	7.7	231			42.3	2.47
160	0.92	Donor387	0.9245	0.995133		donor	7.7	231			42.3	2.47
160	1.84	Donor388	1.77	1.03955		donor	7.7	231			42.3	2.47
162	0.558333	Donor385	0.6481	0.861493		donor	6.11	146			45.6	2.45
162	1.15893	Donor386	1.26	0.919788		donor	6.11	146			45.6	2.45
162	0.557767	Donor340	0.6379	0.874379		donor	6.11	146			45.6	2.45
162	1.36	Donor387	0.9245	1.47107		donor	6.11	146			45.6	2.45
162	0.57	Donor388	1.77	0.322034		donor	6.11	146			45.6	2.45
163	0.578367	Donor385	0.6481	0.892403		donor	7.29	260			43.4	2.43
163	1.15743	Donor386	1.26	0.918598		donor	7.29	260			43.4	2.43
163	0.883133	Donor340	0.6379	1.38444		donor	7.29	260			43.4	2.43
163	2.39	Donor388	1.77	1.35028		donor	7.29	260			43.4	2.43
163	0.97	Donor387	0.9245	1.04922		donor	7.29	260			43.4	2.43
164	0.752233	Donor385	0.6481	1.16067		donor	5.48	271			44	2.42
164	1.98403	Donor386	1.26	1.57463		donor	5.48	271			44	2.42
164	0.726567	Donor340	0.6379	1.139		donor	5.48	271			44	2.42
164	0.8	Donor387	0.9245	0.865333		donor	5.48	271			44	2.42
164	1.63	Donor388	1.77	0.920904		donor	5.48	271			44	2.42
165	1.0954	Donor386	1.26	0.869365		donor	4.31	252	1.94	0	44.9	2.62
165	0.626167	Donor340	0.6379	0.981606		donor	4.31	252	1.94	0	44.9	2.62
165	0.89	Donor387	0.9245	0.962683		donor	4.31	252	1.94	0	44.9	2.62
165	2.14	Donor388	1.77	1.20904		donor	4.31	252	1.94	0	44.9	2.62
166	0.92	Donor387	0.9245	0.995133		donor	12.5	210			48	2.39
166	1.83	Donor388	1.77	1.0339		donor	12.5	210			48	2.39
